# Supplementary material for: Global Landscape of Molecular and Immunological Diagnostic Tests for Human Leishmaniasis: A Systematic Review and Meta-Analysis
Source: Pathogens. 2025 Nov 4;14(11):1123. doi: 10.3390/pathogens14111123 (PMC12655109; doi:10.3390/pathogens14111123)
Supplement: Supplementary file 1 [file pathogens-14-01123-s001.zip]

Archive with 1 entries (1 files):
- pathogens-3910933-supplementary.pdf
